# Supplementary material for: Definition of the σW Regulon of Bacillus subtilis in the Absence of Stress
Source: PLoS One. 2012 Nov 14;7(11):e48471. doi: 10.1371/journal.pone.0048471 (PMC3498285; doi:10.1371/journal.pone.0048471)
Supplement: Table S1 — Previously identified σW-regulated genes. (XLSX) [file pone.0048471.s001.xlsx]

## Sheet: Sheet1
Name	Effect	Function	Regulators	Genetic organization	Cluster	σwWXY	Conclusion from analysis of tiling array and Nicolas et al., 2012	Cao et al., 2002 - incorporates data from Huang 1999, Huang 1998, Huang 1998, Cao 2001,				Cao 2002	Wiegert 2001	Hahne 2010	Steil 2003	Petersohn 2001	Budde 2006	Asai 2003	Pietiäinen 2005 Cationic peptide						Paper describing sigma factor dependence	Jervis 2007	Eiamphungporn 2008	Conclusion from previously published data
	sigW/WT					sequence		ROMA	Mircroarray sigW deletion	Reporter Fusion (yes - σW dependent, n/d - not done, n/a - na activity)	Other Evidence (PE - primer extension, RO - Run Off)	Vancomycin	Alkaline shock	Salt	Salt 3 fold cutoff	Salt	Cold	Overexpression σW	LL-37	PG-1	PLL	deletion mutant LL37	deletion mutant PG-1	deletion mutant Triton X-100		σM responsive	σM regulon	Arguement	σw or other
rsiW	-6.84*	Control of sigW activity	σW, AbrB	sigW-rsiW	C9	Yes	core σW					up	up	significant		up	down	up											σW
sigW	-6.83*	Sigma W factor	σW, AbrB	sigW-rsiW	C9	Yes	core σW	yes	yes	yes	PE		up	significant		up	down	up		up	up								σW
spo0M	-4.92*	Sporulation	σW, σH	spo0M	C9	Yes	core σW	yes, but also in core alone										up											σW
S691	-3.66*			S691-yoaG-S690	C9	Yes	core σW																						ncRNA
yeaA	-3.61*		σW, σE	yeaA-ydjP-ydjO	C2	Yes	Secondary sW	yes	no	yes	PE	up	up		up	up		up	up	up	up								σW
ysdB	-3.54*		σW, σB	ysdB	C9	Yes	core σW	yes	yes	yes	PE	up	ND	significant															σW
yjoB	-3.40*		σW	yjoB	C9	Yes	core σW	no	yes	yes	PE	up	up	significant	up	up		up			up								σW
ydjP	-3.34*		σW, σE	yeaA-ydjP-ydjO	C2	Yes	Secondary σW					up	up	not significant	up	up		up											σW
S462 (indep)	-3.23*			S462	C9	Yes	* core σW																						ncRNA
yxjI	-3.12*		σW, σE, DegU	S1495-yxjJ-yxjI	C9	Yes	core σW	yes	yes	yes	PE	up	up	significant	up	up		up	up		up								σW
yoaG	-3.07*		σW	S691-yoaG-S690	C9	Yes	core σW	yes	yes	yes		up	no	not significant	up														σW
fosB	-3.03*	Fosfomycin resistance	σW	fosB-S658-S659	C9	Yes	core σW	yes	no	yes	PE	up	up	significant	up	up		up			up				Cao et al., 2001 Resistance to fosfomycin. Butcher and Helmann 2006 ydbST and fosB provide resistance to antimicrobial compounds produced by Bacillus amyloquifaciens				σW
ythP	-2.98*	ABC transporter (ATP binding protein)	σW	ythP-ythQ	C9	Yes	core σW	yes	yes	yes		not observed	up	significant	up	up		up			up								σW
S690	-2.90*			S691-yoaG-S690	C9	Yes	core σW																						ncRNA
S1495 (indep)	-2.89*			S1495-yxjJ-yjxI	C9	Yes	* core σW																						ncRNA
ythQ	-2.74*	ABC transporter	σW	ythP-ythQ	C9	Yes	core σW					up	up	significant		up		up											σW
S742	-2.70*			S742-yozO-S740-S739-yocM	C9	Yes	core σW																						ncRNA
pspA	-2.68*		σW, AbrB	pspA-ydjG-ydjH-ydjI	C6	Yes	Secondary σW	yes	yes	yes	PE, RO	up	up	significant	up	up	down	up (also σV)	up	up	up								σW
yfhL	-2.52*	SdpC resistance	σW, σB	yfhL-yfhM	C5	Yes	Secondary σW	yes	no	yes	PE	up	up	significant		up	up	up			up				Butcher and Helmann 2006 yknWXYZ and yfhL provdide resistance to the antimicrobial peptide SdpC				σW
ydjG	-2.51*		σW, AbrB	pspA-ydjG-ydjH-ydjI	C6	Yes	Secondary σW					up	up	not significant	up	up	down	up (also σV)											σW
S719 (inter)	-2.49*			yobJ-S719	C9	Yes	* core σW																						ncRNA
S658 (inter)	-2.48*			fosB-S658-S659	C9	Yes	* core σW																						ncRNA
ybfO	-2.47*		σW, AbrB	ybfO-ybfP-S89	C9	Yes	core σW	yes	yes	n/a		up	no	significant				up											σW
ydbT	-2.47*		σW	ydbS-ydbT-S160-S162-acpS	C6	Yes	Secondary σW					up	up	significant	up	up		up							Butcher and Helmann 2006 ydbST and fosB provide resistance to antimicrobial compounds produced by Bacillus amyloquifaciens				σW
ydbS	-2.46*		σW	ydbS-ydbT-S160-S162-acpS	C6	Yes	Secondary σW	yes	yes	yes	PE	up	up	significant	up	up		up		up	up				Butcher and Helmann 2006 ydbST and fosB provide resistance to antimicrobial compounds produced by Bacillus amyloquifaciens				σW
pbpE	-2.33*		σW	pbpE -racX	C9	Yes	core σW	yes	yes	yes	PE	up	up	significant			down	up	up	up	up								σW
yuaG (floT)	-2.33*	Sporulation (early stage)	σW	yuaF-yuaG-yuaI	C9	yes	core σW					up	up	significant	up	up	down	up				down in sigW	down in sigW	down in sigW mutant					σW
yfhM	-2.30*	Survival of ethanol stress	σW, σB	yfhL-yfhM	C5	Yes	Secondary σW						up	significant		up	up	up											σW
ydjH	-2.27*		σW, AbrB	pspA-ydjG-ydjH-ydjI	C6	Yes	Secondary σW					up	up	not significant		up	down	up (also σV)											σW
yqfB	-2.25	Resistance against sublancin	σW	yqeZ-yqfA-yqfB-yqfC-yqfD	C9	Yes	core σW					up	up	significant	up	up	down	up							Butcher and Helmann 2006 yqeZ-yqfAB operon provides resistance to sublancin				σW
yobJ	-2.24*		σW	yobJ-S719	C9	Yes	core σW	yes	yes	yes	PE	up	up	significant			down	up			up								σW
yqeZ	-2.21	Resistance against sublancin, Serine Protease	σW	yqeZ-yqfA-yqfB-yqfC-yqfD	C9	Yes	core σW	yes	yes	yes		up	up	significant	up	up		up	up	up	up				Butcher and Helmann 2006 yqeZ-yqfAB operon provides resistance to sublancin				σW
ydjI	-2.17*		σW, AbrB	pspA-ydjG-ydjH-ydjI	C6	Yes	Secondary σW					up	up	not significant		up	down	up (also σV)											σW
racX	-2.12*	Control of biofilm formation	σW	pbpE -racX	C9	Yes	core σW					up	up	significant			down	up				down in sigW	down in sigW	down in sigW mutant					σW
yqfA	-2.11	Resistance against sublancin	σW	yqeZ-yqfA-yqfB-yqfC-yqfD	C9	Yes	core σW					up	up	significant		up		up							Butcher and Helmann 2006 yqeZ-yqfAB operon provides resistance to sublancin				σW
mtlF	-2.05	Uptake of mannitol	MtlR	mtlA-mtlF-mtlD	C36	No	background																						Not σW
yuaI	-2.02*		σW	yuaF-yuaG-yuaI	C9	Yes	core σW					up	up	significant	up	up													σW
mtlD	-1.97	Mannitol utilization	MtlR	mtlA-mtlF-mtlD	C36	No	background																						Not σW
yvlA	-1.91*		σW, AbrB	yvlA-yvlB-yvlC-yvlD­-S1338	C9	Yes	core σW	yes	yes	yes	PE	not observed	up	significant	up	up	down	up			up								σW
yvlB	-1.85*		σW, AbrB	yvlA-yvlB-yvlC-yvlD-S1338	C9	Yes	core σW					not observed	up	not significant		up		up											σW
mtlA	-1.85	Mannitol utilization	MtlR	mtlA-mtlF-mtlD	C36	No	background																						Not σW
ywrE	-1.82		σW	ywrE-S1390	C9	Yes	core σW	yes	yes	yes	PE	up	up	significant		up				up	up								σW
yuaF	-1.78*		σW	yuaF-yuaG-yuaI	C9	Yes	core σW	yes	yes	yes	PE	up	up	significant	up	up	down	up	up	up	up								σW
yoaF	-1.58		σW	yoaF	C48	Yes	Secondary σW	no	yes	yes		up	no	significant	up	up	down	up			up								σW
S160 (inter)	-1.56			ydbS-ydbT-S160-S162-acpS	C6	Yes	Secondary σW																						ncRNA
ybfP	-1.38*		σW, AbrB	ybfO-ybfP-S89	C9	Yes	core σW											up											σW
S89*	-1.34*			ybfO-ybfP-S89	C9	Yes	core σW																						ncRNA
yvlD	-1.34		σW, AbrB	yvlA-yvlB-yvlC-yvlD-S1338	C9	Yes	core σW						up	significant	up	up		up											σW
yvlC	-1.32		σW, AbrB	yvlA-yvlB-yvlC-yvlD-S1338	C9	Yes	core σW					up	up	significant	up	up		up											σW
yjzH	-1.19			yjzH-S442	C9	Yes	*core σW																						σW
sppA	-1.18	Signal peptide peptidase	σW	sppA-yteJ	C6	Yes	Secondary σW	yes	yes	yes	PE	up	up	significant		up	down	up											σW
yteJ	-1.17*		σW	sppA-yteJ	C6	Yes	Secondary σW					up	up	not significant		up		up											σW
yaaN	-1.11		σW	xpaC-yaaN-S22	C9	Yes	core σW					up	up	not significant	up	up		up											σW
yceE	-1.04	Resistance against ethanol stress and cold	σW, σB, σM	S106-yceC-yceD-yceE-yceF-yceG-yceH	C6	Yes	Secondary σW					up	up	significant	up	up but due to σB	down	up											σW
S716	-0.95			Downstream of yobJ-S719	C31	Yes	Read through									up													ncRNA
S659 (indep)	-0.94			fosB-S658-S659	C9	Yes	core σW																						ncRNA
yceD	-0.9	Resistance against ethanol stress	σW, σB, σM	S106-yceC-yceD-yceE-yceF-yceG-yceH	C6	Yes	Secondary σW					up	up	significant	up	up	down	up											σW
yceH	-0.88*		σW, σB, σM	S106-yceC-yceD-yceE-yceF-yceG-yceH	C6	Yes	Secondary σW					up	up	significant	up	up	down	up											σW
S22 (intra)	-0.88			xpaC-yaaN-S22	C9	Yes	core σW																						ncRNA
yceG	-0.87*		σW, σB, σM	S106-yceC-yceD-yceE-yceF-yceG-yceH	C6	Yes	Secondary σW					up	up	significant	up	up	down	up											σW
yceC	-0.84		σW, σB, σM	S106-yceC-yceD-yceE-yceF-yceG-yceH	C6	Yes	Secondary σW	no	no	no	RO	up	up	significant	up	up but due to σB	down	up	up	up	up								σW
yxjH	-0.83		S-box	Downstream of S1495-yxjJ-yxjI	C48	Yes	Read through																						Not σW
ygzA	-0.82			Opposite of spo0M	C2	No	Background																						Not σW
S1338	-0.8			yvlA-yvlB-yvlC-yvlD-S1338	C9	Yes	core σW																						ncRNA
ilvD	-0.78	Aminoacid biosynthesis	CodY		C48	No	background																						Not σW
yknX	-0.78	Resistance against SdpC	σW, AbrB	yknW-yknX-yknY-yknZ	C9	Yes	core σW					up	ND	not significant		up		up							Butcher and Helmann 2006 yknWXYZ and yfhL provdide resistance to the antimicrobial peptide SdpC				σW
S106	-0.78			S106-yceC-yceD-yceE-yceF-yceG-yceH	C6	Yes	Secondary σW																						ncRNA
xpaC	-0.77		σW	xpaC-yaaN-S22	C9	Yes	core σW	yes	no	no	PE	up	up	significant		up		up											σW
yqfC	-0.76*		σE	yqeZ-yqfA-yqfB-yqfC-yqfD	C2	Yes	Secondary σW											up										Only shown to be upregulated in Asai study	Not σW
yknY	-0.76	Resistance against SdpC	σW, AbrB	yknW-yknX-yknY-yknZ	C9	Yes	core σW					up	up	not significant	up	up	down	up							Butcher and Helmann 2006 yknWXYZ and yfhL provdide resistance to the antimicrobial peptide SdpC				σW
S1175	-0.75			5’ mntA	C1	No	background																						Not σW
yceF	-0.74		σW, σB, σM	S106-yceC-yceD-yceE-yceF-yceG-yceH	C6	Yes	Secondary σW					up	up	significant	up	up		up											σW
yqfD	-0.72*		σE	yqeZ-yqfA-yqfB-yqfC-yqfD	C2	Yes	Secondary σW											up										Only shown to be upregulated in Asai study	Not σW
yknZ	-0.69	Resistance against SdpC	σW, AbrB	yknW-yknX-yknY-yknZ	C9	Yes	core σW					up	ND	not significant		up	down	up			up				Butcher and Helmann 2006 yknWXYZ and yfhL provdide resistance to the antimicrobial peptide SdpC				σW
mtnK	-0.65		S-box	mtnK-mtnA	C48	No	background																						Not σW
alsD	-0.63			alsS-alsD	C39	No	background																						Not σW
yozO	-0.6		σW	S742-yozO-S740-S739-yocM	C9	Yes	core σW	no	no	n/d		up	up	significant	up	up					up								σW
yknW	-0.57	Resistance against SdpC	σW, AbrB	yknW-yknX-yknY-yknZ	C9	Yes	core σW	yes	yes	yes	PE	up	up	significant	up	up	down	up			up				Butcher and Helmann 2006 yknWXYZ and yfhL provdide resistance to the antimicrobial peptide SdpC				σW
S740 (inter)	-0.54			S742-yozO-S740-S739-yocM	C6	Yes	Secondary σW																						ncRNA
S161	-0.52	Fatty acid biosynthesis		5’ acpS	C3	Yes	Secondary σW																						ncRNA
S739	-0.51			S742-yozO-S740-S739-yocM	C2	Yes	Secondary σW																						ncRNA
S1390 (inter)	-0.48			ywrE-S1390	C9	Yes	core σW						ND																ncRNA
S442 (inter)	-0.48			yjzH-S442	C9	Yes	*core σW																						ncRNA
acpS	-0.45	Fatty acid biosynthesis		ydbS-ydbT-S160-S162-acpS	C3	Yes	Secondary σW											up										Only shown to be upregulated in Asai study	Not σW
S162	-0.44			S162-ydcC	C2	Yes	Secondary σW																						ncRNA
ydcC	-0.42		σE	S162-ydcC	C2	Yes	Secondary σW											up											σW
thiC	-0.41	Thiamine biosynthesis	Thi-box	Downstream of ygzA	C48	No	Background																						Not σW
ydjO	-0.41		σW, σE	yeaA-ydjP-ydjO	C2	Yes	Secondary σW					up	up	significant		up	up	up											σW
yocM	-0.41			S742-yozO-S740-S739-yocM	C2	Yes	Secondary σW																						Not σW
yxzE	-0.45		σW, AbrB	yxzE-S1489	C9	Yes	core σW	yes	no	yes	PE		up																σW
S1489				yxzE-S1489	C9	Yes	core σW
bscR (fatR)	-0.15	Fatty acid biosynthesis	σM, σW, σX, FatR	yrhH-bscR-yrhJ	C10	Yes	Predominant σM							significant				not upregulated by any sigma factor								yes	yes	As for yrhH	σM
ywbO	-0.02	Iron uptake	σM, σW, σX, Fur	ywbN-ywbO	C29	No	Predominant Fur-regulated							not significant				up SigM									no	No strong evidence suggesting σW	Not σW
fabHa	-0.03	Fatty acid biosynthesis	σW, FapR	fabHA-fabF	C3	Yes (P5 +114 Kingston 2011)	No σW											up							Kingston et al 2011 show that a σW dependent promoter is present in the first gene of the fabHa-fabF operon. Inactivation of the σW dependent promoter caused increased sensitivity to detergents and to antimicrobial compounds.			Not upregulated under any of the array studies, except over expression of σW. Kingston et al 2011 clearly show σW dependent regulation.	σW
efeN (ywbN)	-0.04		σM, σW, σX, Fur	ywbL-ywbM-ywbN ywbN-ywbO	C29	No	Predominant Fur-regulated	no	no	n/d	PE		no	not significant				not upregulated by any sigma factor									no	Only in vitro evidence suggesting σW regulated	Not σW
fabF	-0.07	Fatty acid biosynthesis	σW, FapR	fabHA-fabF	C3	Yes	No σW											up											σW
yrhJ (cypB)	-0.08		σM, σW, σX	yrhH-fatR-yrhJ	C10	Yes	Predominant σM								up			not upregulated by any sigma factor									yes	As for yrhH	σM
ywaC	0.06	(p)ppGpp synthetase	σM, σW	ywaC	C79	Yes	Predominant σM	yes	no	n/a	PE, RO		no	significant		up		up SigM			up						yes	No strong evidence suggesting σW	σM
yjbC	0.07		PerR, σB, σM, σW, σX	yjbC-spx	C5	Yes	Predominant σB	no				up		significant		up		up SigM	up	up	up	down in sigW and sigM	mildly induced in WT, sigW and sigM	not affected		yes	yes	May respond σW dependently under some conditions, but more likely σB and σM	σB and σM
yjbD (spxA)	0.17		PerR, σB, σM, σW, σX	yjbC-spx	C17	Yes	Predominant σB					up		significant		up		not upregulated by any sigma factor								yes	yes	May respond σW dependent under some conditions, but more likely σB and σM	σB and σM
divIC	0.23	Septum formation	σE, σM, σW, σX	yabM-yabN-yabO-yabP-yqabQ-divIC-yabR	C20	Yes	No σW					up		not significant				up SigM and SigV	up						Minnig et al 2003 show σM dependence of divIC promoter.		yes	No strong evidence suggesting σW	σM
yrhH	0.25		σM, σW, σX	yrhH-fatR-yrhJ	C10	Yes	Predominant σM	no	no	n/d	PE	up	no	significant				up SigM	up		up				Huang et al 1998 used transcription run off experiments to show that σX and σW are able to bind to the promoter region.		yes	Only in vitro evidence suggesting σW regulated	σM
abh	0.3	Gene regulation during transition phase	σW, σX	abh	C36	Yes	No σW							not significant	down			not upregulated by any sigma factor		up					Murray and Stanley-Wall 2010 show resistance to β-lactam antibiotics is dependent on activation abh through σX		yes	No strong evidence suggesting σW	σX
ywnJ	0.31		σF, σM, σW, σX	ywnJ	C2	Yes	No σW					up						up SigM							Cao and Helmann 2004 used transcription run off experiments to show that σX and σW are able to bind to the promoter region in vitro.		yes	Only in vitro evidence suggesting σW regulated	σM
bcrC	0.33	Resistance to bacitracin and oxidative stress	σI, σM, σW, σX	bcrC	C10	Yes	Predominant σM	no	no	n/d	CWS	up	no			up		up sigM, sigX, sigW and sigV	up	up	up	unchanged in sigW	mildly induced in WT, sigW and sigM	down in sigW and sigM mutants	Cao and Helmann 2002 show expression of bcrC is not effected in a sigW mutant, but is regulated by σM and σX	yes	yes		σM
yqjL	0.37	Resistance against paraquat	σB, σM, σW	yqjL	C78	Yes	σB, σM					up		not significant				up SigM							Cao et al 2005 show yqjL is σM dependent, Höper et al 2005 also show σB dependent		yes	No strong evidence suggesting σW	σM, σB
Genes shown in bold are the first genes in the operon
References
Cao M, Kobel PA, Morshedi MM, Wu MF, Paddon C, Helmann JD. (2002) Defining the Bacillus subtilis sigma(W) regulon: a comparative analysis of promoter consensus search, run-off transcription/macroarray analysis (ROMA), and transcriptional profiling approaches, J Mol Biol. 316(3):443-57.
Huang, X., Fredrick, K. L., and Helmann, J. D. (1998), Promoter recognition by Bacillus subtilis sigmaW: autoregulation and partial overlap with the sigmaX regulon, J Bacteriol, 180:3765-3770
Huang, X., Gaballa, A., Cao, M., and Helmann, J. D. (1999), Identification of target promoters for the Bacillus subtilis extracytoplasmic function sigma factor, sigma W, Mol Microbiol, 31:361-371
Huang X., Helmann J. D. (1998) Identification of target promoters for the Bacillus subtilis sigma X factor using a consensus-directed search, J Mol Biol.279(1):165-73
Cao M., Bernat B. A., Wang Z., Armstrong R. N., Helmann J. D. (2001) FosB, a cysteine-dependent fosfomycin resistance protein under the control of sigma(W), an extracytoplasmic-function sigma factor in Bacillus subtilis.J Bacteriol,183(7):2380-3
Cao, M., Wang, T., Ye, R., and Helmann, J. D. (2002), Antibiotics that inhibit cell wall biosynthesis induce expression of the Bacillus subtilis sigma(W) and sigma(M) regulons, Mol Microbiol, 45:1267-1276
Wiegert T, Homuth G, Versteeg S, Schumann W., (2001) Alkaline shock induces the Bacillus subtilis sigma(W) regulon, Mol Microbiol, 41(1):59-71
Hahne H., Mäder U., Otto A., Bonn F., Steil L., Bremer E., Hecker M., Becher D., (2010) A comprehensive proteomics and transcriptomics analysis of Bacillus subtilis salt stress adaptation, J Bacteriol, 192(3):870-82
Steil L., Hoffmann T., Budde I., Völker U., Bremer E., (2003) Genome-wide transcriptional profiling analysis of adaptation of Bacillus subtilis to high salinity, J Bacteriol, 185(21):6358-70.
Petersohn A., Brigulla M., Haas S., Hoheisel J. D., Völker U., Hecker M., (2001) Global analysis of the general stress response of Bacillus subtilis. J Bacteriol. 183(19):5617-31.
Budde I., Steil L., Scharf C., Völker U., Bremer E., (2006) Adaptation of Bacillus subtilis to growth at low temperature: a combined transcriptomic and proteomic appraisal, Microbiology, 152(Pt 3):831-53.
Asai K., Yamaguchi H., Kang C. M., Yoshida K., Fujita Y., Sadaie Y., (2003) DNA microarray analysis of Bacillus subtilis sigma factors of extracytoplasmic function family. FEMS Microbiol Lett, 14;220(1):155-60.
Pietiäinen M., Gardemeister M., Mecklin M., Leskelä S., Sarvas M., Kontinen V. P., (2005) Cationic antimicrobial peptides elicit a complex stress response in Bacillus subtilis that involves ECF-type sigma factors and two-component signal transduction systems, Microbiology, 2005 151(Pt 5):1577-92.
Butcher B. G., Helmann J. D., (2006) Identification of Bacillus subtilis sigma-dependent genes that provide intrinsic resistance to antimicrobial compounds produced by Bacilli, Mol Microbiol, 60(3):765-82.
Kingston A. W., Subramanian C., Rock C. O., Helmann J. D., (2011) A σW-dependent stress response in Bacillus subtilis that reduces membrane fluidity, Mol Microbiol, 81(1):69-79.
Minnig K., Barblan J. L., Kehl S., Möller S. B., Mauël C., (2003) In Bacillus subtilis W23, the duet sigmaXsigmaM, two sigma factors of the extracytoplasmic function subfamily, are required for septum and wall synthesis under batch culture conditions, Mol Microbiol, 49(5):1435-47.
Murray E. J., Stanley-Wall N. R., (2010) The sensitivity of Bacillus subtilis to diverse antimicrobial compounds is influenced by Abh, Arch Microbiol, 192(12):1059-67.
Cao M., Helmann J. D., (2004) The Bacillus subtilis extracytoplasmic-function sigmaX factor regulates modification of the cell envelope and resistance to cationic antimicrobial peptides, J Bacteriol, 186(4):1136-46.
Cao M., Helmann J. D., (2002) Regulation of the Bacillus subtilis bcrC bacitracin resistance gene by two extracytoplasmic function sigma factors, J Bacteriol, 184(22):6123-9.
Cao M., Moore C. M., Helmann J. D., (2005) Bacillus subtilis paraquat resistance is directed by sigmaM, an extracytoplasmic function sigma factor, and is conferred by YqjL and BcrC, J Bacteriol 87(9):2948-56.
Jervis A. J., Thackray P.D., Houston CW, Horsburgh MJ, Moir A. (2007) SigM-responsive genes of Bacillus subtilis and their promoters, J Bacteriol, 189(12):4534-8.
Eiamphungporn W., Helmann J. D., (2008) The Bacillus subtilis sigma(M) regulon and its contribution to cell envelope stress responses, Mol Microbiol, 67(4):830-48.
Höper D., Völker U., Hecker M.,(2005) Comprehensive characterization of the contrinution of individual SigB-dependent general stress genes to stress resistance of Bacillus subtilis, J Bacteriol, 187(8):2810-2826
